# Supplementary material for: The Overexpression of TGF-β and CCN2 in Intrauterine Adhesions Involves the NF-κB Signaling Pathway
Source: PLoS One. 2015 Dec 31;10(12):e0146159. doi: 10.1371/journal.pone.0146159 (PMC4697802; doi:10.1371/journal.pone.0146159)
Supplement: S1 Table — (XLS) [file pone.0146159.s001.xls]

## Sheet: Sheet1
S1 Table Relative expression of TGF-β, CCN2,p-IκB-α,IκB-α and p65 in endometrial tissues measured by western blotting
Group	TGF-β	CCN2	p-IκB-α	IκB-α	p65
normal endometrium	0.7536	0.4269	0.1832	1.8609	0.2593
normal endometrium	0.7713	0.4675	0.1923	1.8359	0.2238
normal endometrium	0.8249	0.4284	0.1793	1.8356	0.1985
normal endometrium	0.6578	0.486	0.1394	1.8975	0.3021
normal endometrium	0.6242	0.4906	0.1573	1.8752	0.2307
normal endometrium	0.7437	0.3601	0.1399	1.8641	0.2453
normal endometrium	0.8821	0.3509	0.2087	1.8052	0.3306
normal endometrium	0.8106	0.5039	0.2215	1.8365	0.2962
normal endometrium	0.6983	0.4731	0.1552	1.8743	0.3115
normal endometrium	0.6653	0.4352	0.2052	1.8539	0.2786
normal endometrium	0.7984	0.3394	0.2535	1.8755	0.2197
normal endometrium	0.7642	0.3751	0.1583	1.8972	0.1945
normal endometrium	0.8175	0.3591	0.2401	1.9021	0.2507
normal endometrium	0.7021	0.4402	0.2114	1.8382	0.2486
normal endometrium	0.7104	0.3715	0.1642	1.8705	0.2206
uterus septum	0.8761	0.5421	0.2528	1.7021	0.3464
uterus septum	0.8801	0.5587	0.2473	1.7548	0.3684
uterus septum	0.9073	0.5014	0.1894	1.8031	0.3326
uterus septum	0.8653	0.4508	0.2345	1.7113	0.3215
uterus septum	0.7322	0.4581	0.2207	1.6693	0.2506
uterus septum	0.8757	0.5863	0.2637	1.6781	0.2682
uterus septum	0.9084	0.5105	0.1782	1.5678	0.3247
uterus septum	0.958	0.5773	0.2435	1.7362	0.3604
uterus septum	0.7087	0.4683	0.1952	1.7431	0.3783
uterus septum	0.7902	0.5284	0.2603	1.7088	0.2638
uterus septum	0.8636	0.5572	0.1695	1.6535	0.2971
uterus septum	0.9305	0.5675	0.2431	1.6833	0.2654
uterus septum	0.7816	0.6011	0.2309	1.6755	0.2789
uterus septum	0.8052	0.4753	0.1839	1.7287	0.3071
uterus septum	0.7968	0.4905	0.2285	1.7164	0.2893
IUA-Mild	0.723	0.5622	0.5185	1.5128	0.3793
IUA-Mild	1.1512	0.6246	0.5023	1.5042	0.6789
IUA-Mild	1.0941	0.6354	0.6301	1.4791	0.541
IUA-Mild	0.995	0.8743	0.4682	1.4926	0.4583
IUA-Mild	1.2213	0.9536	0.4703	1.5602	0.7922
IUA-Mild	1.1677	0.9014	0.5614	1.5247	0.6454
IUA-Mild	1.1243	0.7921	0.5503	1.4736	0.7216
IUA-Mild	1.2073	0.9345	0.5521	1.5344	0.6013
IUA-Mild	1.3032	0.9517	0.4622	1.572	0.6602
IUA-Mild	0.9964	0.8839	0.4525	1.4605	0.7012
IUA-Mild	1.1326	0.6879	0.5682	1.4895	0.5612
IUA-Mild	1.2634	0.7245	0.4738	1.5033	0.589
IUA-Mild	1.1587	1.3161	0.5105	1.5512	0.6435
IUA-Moderate	1.1708	0.9231	0.8636	0.6862	0.8353
IUA-Moderate	1.0986	0.7819	0.8702	0.8512	0.6546
IUA-Moderate	1.1076	0.7712	0.7852	0.8552	0.7354
IUA-Moderate	1.0376	0.8541	0.8532	0.6573	0.7733
IUA-Moderate	1.2735	1.0423	0.9074	0.6325	0.9523
IUA-Moderate	1.3265	1.1223	0.8965	0.6901	0.9013
IUA-Moderate	1.1975	0.9806	0.8656	0.6914	0.8914
IUA-Moderate	1.2476	0.9931	0.9162	0.6387	0.9553
IUA-Moderate	1.5642	1.0512	0.8195	0.6718	0.8515
IUA-Moderate	1.3227	0.9121	0.8368	0.6776	0.8992
IUA-Moderate	1.0654	0.8324	0.8893	0.6598	0.6591
IUA-Moderate	0.9996	0.6871	0.8742	0.6687	0.7743
IUA-Moderate	1.3442	1.119	0.8745	0.6542	1.2612
IUA-Moderate	1.0652	0.8571	0.8695	0.6863	0.6626
IUA-Moderate	1.1023	0.6932	0.8934	0.6542	0.6046
IUA-Moderate	1.0263	0.9943	0.8437	0.7243	0.7354
IUA-Moderate	1.0356	0.8784	0.8396	0.6365	0.8132
IUA-Moderate	1.1979	0.9092	0.8341	0.6057	0.9236
IUA-Moderate	1.1865	0.8135	0.9026	0.6496	0.8013
IUA-Moderate	1.1642	0.9265	0.7926	0.7472	0.7912
IUA-Moderate	0.8916	1.2453	0.8261	0.7506	0.9052
IUA-Moderate	1.2365	0.9052	0.8677	0.5769	0.8515
IUA-Moderate	1.2536	0.8646	0.8701	0.6765	0.9891
IUA-Moderate	1.1686	0.8356	0.906	0.7246	0.7892
IUA-Moderate	0.9965	0.7456	0.8926	0.7106	0.7214
IUA-Severe	1.2853	1.1533	0.8578	0.7019	1.4281
IUA-Severe	1.1199	1.2842	0.9416	0.7264	0.9509
IUA-Severe	0.9754	0.852	0.9325	0.7213	0.9652
IUA-Severe	1.0984	1.1892	0.9538	0.6821	0.9806
IUA-Severe	0.9245	0.8409	0.9327	0.6877	0.9182
IUA-Severe	1.2027	0.8935	0.8315	0.6533	0.9904
IUA-Severe	1.1245	0.9041	0.8631	0.7352	1.1726
IUA-Severe	1.2352	0.9121	0.8595	0.7107	1.0653
IUA-Severe	1.1973	0.9238	0.9059	0.6933	1.0923
IUA-Severe	1.1245	1.0283	0.9323	0.7035	1.0521
IUA-Severe	1.1077	0.9406	0.8743	0.7501	1.0951
IUA-Severe	1.246	0.9533	0.9105	0.6795	1.2903
IUA-Severe	1.3564	0.9647	0.9505	0.6802	1.3102
IUA-Severe	1.1245	1.2677	0.9132	0.6744	1.3527
IUA-Severe	1.2366	1.1127	0.8642	0.7158	1.3719
IUA-Severe	1.1865	0.9832	0.8753	0.7455	1.3114
IUA-Severe	1.0643	0.9965	0.9864	0.7308	1.2826
IUA-Severe	1.2754	1.2432	0.9266	0.7288	1.432
IUA-Severe	1.3053	0.8026	0.8421	0.675	1.4504
IUA-Severe	1.2987	1.231	0.8737	0.6831	1.4721
IUA-Severe	1.3617	1.1295	0.9082	0.6607	1.4426
IUA-Severe	1.3864	1.3764	0.9357	0.6553	1.4935
IUA-Severe	1.4123	1.1808	0.8854	0.7257	1.5947
IUA-Severe	1.3065	1.3832	0.8226	0.7011	1.5816
IUA-Severe	1.2245	1.2439	0.8979	0.6273	1.6525
IUA-Severe	1.2785	1.2361	0.9479	0.6952	1.6341
IUA-Severe	1.3212	1.3251	0.9764	0.7532	1.6123
IUA-Severe	1.3015	1.2657	0.8643	0.7274	1.6024
IUA-Severe	1.3633	1.1809	0.8693	0.6646	1.6341
IUA-Severe	1.3861	1.4926	0.9327	0.7643	1.6466
IUA-Severe	1.4975	1.1932	0.9462	0.7244	1.7751
IUA-Severe	1.3896	1.2551	0.8785	0.6804	1.6824
